# Supplementary material for: Scheduled Bronchoscopy with Nebulized Heparin and N-Acetylcysteine in Burn Patients with Inhalation Injury: A Randomized Trial
Source: Eur Burn J. 2026 Apr 29;7(2):22. doi: 10.3390/ebj7020022 (PMC13214837; doi:10.3390/ebj7020022)
Supplement: Supplementary file 1 [file ebj-07-00022-s001.zip]

Archive with 1 entries (1 files):
- ebj-4243856-supplementary.pdf
